# Supplementary material for: Leveraging Adventive and Endemic Parasitoids Against Polyphagous Agromyzid Leafminers in Australia
Source: Insects. 2025 Sep 16;16(9):968. doi: 10.3390/insects16090968 (PMC12471177; doi:10.3390/insects16090968)
Supplement: Supplementary file 1 [file insects-16-00968-s001.zip]

Archive with 1 entries (1 files):
- insects-3861004-supplementary.pdf
